# Supplementary material for: Real-Life Considerations on Antifungal Treatment Combinations for the Management of Invasive Mold Infections after Allogeneic Cell Transplantation
Source: J Fungi (Basel). 2021 Sep 28;7(10):811. doi: 10.3390/jof7100811 (PMC8540382; doi:10.3390/jof7100811)
Supplement: Supplementary file 1 [file jof-07-00811-s001.zip]

Archive with 1 entries (1 files):
- jof-1382101-supplementary.pdf
